# Supplementary material for: A complex association between DNA methylation and gene expression in human placenta at first and third trimesters
Source: PLoS One. 2017 Jul 13;12(7):e0181155. doi: 10.1371/journal.pone.0181155 (PMC5509291; doi:10.1371/journal.pone.0181155)
Supplement: S1 Table — (XLSX) [file pone.0181155.s004.xlsx]

## Sheet: Sheet1
Patient No	Description	Analysis	Mother Ethnicity	Fetal Gender	Gestation Week	RIN (RNA only)	Pass Filtered Read #	Aligned Read #	# of CpG covered ≥ 10	Average Conversion Rate
1T.1	Normal	RRBS	Asian	M	13.7143	NA	27165626	16753120	1334390	0.9932
1T.2	Normal	RRBS	Chinese	M	12.4286	NA	32423718	17888562	1668848	0.9932
1T.3	Normal	RRBS	Chinese	M	13	NA	36218096	20351034	1906340	0.9933
1T.4	Normal	RRBS	Chinese	M	11.8571	NA	49466043	28357412	2062492	0.991
1T.5	Normal	RRBS	Chinese	M	12.7143	NA	48223157	28784365	2200928	0.9916
1T.6	Normal	RRBS	Asian	F	14	NA	32456830	18687265	2010234	0.9929
3T.1	Normal	RRBS	Chinese	M	38.7143	NA	22836709	12859525	1473048	0.9912
3T.2	Normal	RRBS	NA	M	NA	NA	32875687	19920458	1999722	0.9923
3T.3	Normal	RRBS	Chinese	M	37.8571	NA	40101370	24096132	1680274	0.992
3T.4	Normal	RRBS	Chinese	M	38.8571	NA	34706769	20496461	1792967	0.992
3T.5	Normal	RRBS	Chinese	M	36.1429	NA	36920975	21887799	2041215	0.9922
1T.5	Normal	mRNA-seq	Chinese	M	12.7143	8.2	41872173	29434733	NA	NA
1T.7	Normal	mRNA-seq	Chinese	M	13	9	19968401	13221738	NA	NA
1T.8	Normal	mRNA-seq	Chinese	F	13.8571	8.2	42021819	28886664	NA	NA
1T.9	Normal	mRNA-seq	Chinese	F	13.4286	8.2	39535789	27021552	NA	NA
2T.1	Normal	mRNA-seq	Chinese	M	14.5714	8.5	40264585	27574102	NA	NA
3T.3	Normal	mRNA-seq	Chinese	M	37.8571	8.4	16979235	11988779	NA	NA
3T.6	Normal	mRNA-seq	Chinese	M	38	8.7	19812860	13625113	NA	NA
3T.7	Normal	mRNA-seq	Chinese	F	38.4286	8.7	20109007	14599588	NA	NA
3T.8	Normal	mRNA-seq	Chinese	M	38.8571	8.5	17538550	12905523	NA	NA
