# Supplementary material for: A complex association between DNA methylation and gene expression in human placenta at first and third trimesters
Source: PLoS One. 2017 Jul 13;12(7):e0181155. doi: 10.1371/journal.pone.0181155 (PMC5509291; doi:10.1371/journal.pone.0181155)
Supplement: S2 Table — (XLSX) [file pone.0181155.s005.xlsx]

## Sheet: Sheet1
Gene Symbol	Primer Name	RE 5'	RE 3'	5' added RE site	Target Sequence (5'->3')
ANGPTL2	Forward Primer	Mlu	BglII	GAGAACGCGT	TCCATGCTGAGGACTCTGATGCAG
	Reverse Primer			GAGAAGATCT	CGTCAGCGGGGCAGCCTGT
BIN2	Forward Primer	Mlu	BglII	GAGAACGCGT	CTATCCCTACCAGTTCCAGGCTTAGA
	Reverse Primer			GAGAAGATCT	TTCTCCTGGGCCCTGCTAAACTTCT
BRDT	Forward Primer	Mlu	BglII	GAGAACGCGT	CTGGCTGGCCTTGAAACCTT
	Reverse Primer			GAGAAGATCT	GGGCAACGAGCCTGAAGTTG
GJB5	Forward Primer	Mlu	BglII	GAGAACGCGT	TACCAGGATTCGAGGCTCAG
	Reverse Primer			GAGAAGATCT	GGGGAAGGTTTTCGGGGAAG
LOC401109	Forward Primer	Mlu	XhoI	GAGAACGCGT	AGTACAACACGTGACCCCG
	Reverse Primer			GAGACTCGAG	CGGGGTCACGTGTTGTACT
